# Supplementary material for: The High Prevalence of Vitamin D Deficiency and Its Related Maternal Factors in Pregnant Women in Beijing
Source: PLoS One. 2013 Dec 26;8(12):e85081. doi: 10.1371/journal.pone.0085081 (PMC3873449; doi:10.1371/journal.pone.0085081)
Supplement: File S1 — Collected data. (XLS) [file pone.0085081.s001.xls]

## Sheet: Sheet1
walking (min/d)	computer (h/d)	income (Yuan/mon/person)	multivitamin (1sup/0 no)	education (1 uni/0 without)	sun exp (h/d)	age (years)	gestational age (weeks)	pre-preg weight(kg)	measured weight(kg)	height (cm)	pre-preg BMI	VD
120	5	3	0	0	0	27	16.1	49	54	164	18.2183	15.62
70	6	3.6	0	0	0	26	16.1	46	53	161	17.7462	15.8
220	2.5	2.5	0	0	0	31	15.5	54	54	159	21.3599	16.3
60	6.5	5.5	0	0	0	26	15.5	56	60	165	20.5693	17.3
100	5.5	3.2	0	0	0	29	16	47	52	163	17.6898	17.6
240	2	3	0	0	0	33	16	52	56	161	20.061	18.32
150	4	6.5	0	0	0.5	23	17.5	80	93	166	29.0318	19.96
130	0.5	1.5	0	0	1.3	26	19.6	48.5	58	162	18.4804	20.4
180	3	3.2	0	0	0.3	28	17	55	61	160	21.4844	20.74
450	1	5	0	0	0	20	19.1	50.5	57	162	19.2425	21.19
180	0.5	1.5	0	0	0	26	15	56.5	57	160	22.0703	21.7
140	4.5	5.8	0	0	0	28.5	17.2	47	56	161	18.132	22.3
150	0	2.5	0	0	1.5	24	18.6	46.5	55	160	18.1641	22.39
330	1	1.5	1	0	0.3	25	16.2	48	50	160	18.75	22.42
150	0	2	0	0	0	24	16	58.5	62	162	22.2908	23.66
480	0	2	1	0	2	28	16.4	51	54	165	18.7328	24.23
300	0.5	2	1	0	0.3	27	16	52	52	162	19.8141	24.4
110	5.5	5.5	0	0	0	27	18	51	56	163	19.1953	24.9
180	2.5	1	1	0	0.3	29	16.3	58	64	160	22.6562	25
420	1.5	5.5	0	0	0.1	22	19.3	48.5	54	164	18.0324	26.2
150	0	3	0	0	0	30	16.5	64	70	158	25.6369	26.78
120	4	6.3	1	0	0	26.5	16.2	48	54	163	18.0662	27.28
450	0.5	1.5	0	0	0.2	27	16.6	47	52	163	17.6898	29.2
120	6	5	0	0	0.1	28	19	53	59	161	20.4467	29.93
150	3	1	0	0	0.5	31	16.1	60	66	156	24.6548	30.01
150	4.5	1	1	0	2	24.5	18.2	80	89	170	27.6817	33.78
120	2.5	3	0	0	0.8	24	18.3	49	52	163	18.4425	35.9
130	4	1.5	0	0	2.1	26.5	17.2	78	80	172	26.3656	38.8
60	5	5	0	1	0.5	33	16.4	48	47	160	18.75	15.08
120	5.5	4.5	0	1	0	30	16.4	62	68.5	162	23.6244	15.67
210	3.5	3.7	0	1	0.2	30	17.2	53	57	157	21.5019	15.7
50	8	9.5	0	1	0.8	27	17.5	56	62	162	21.3382	15.7
150	6	5	0	1	0	32	16.1	57	64.5	164	21.1927	16.67
80	7.5	10.2	0	1	1.4	27	17	49	51	154	20.6612	17.3
90	5.5	3.5	1	1	0	28	16	44	51	160	17.1875	17.82
170	0	4.5	0	1	0.8	29	18	54	63.5	161	20.8325	17.9
180	3.5	9.5	0	1	1.3	34	15.1	63	65	161	24.3046	18.1
130	7.5	5.5	0	1	1.4	26	17.4	53	66	171	18.1252	18.4
70	3.5	15	0	1	2.3	26.5	17.6	50	57	158	20.0288	19.1
90	7	5	0	1	0	28	15.3	60	62	160	23.4375	19.28
60	8	10	1	1	1.5	28	17.1	47	49	152	20.3428	19.28
90	5.5	5.5	1	1	0.6	31	16.2	50	51	162	19.052	20.1
30	8	6.5	0	1	0.4	33	17.4	51	57	160	19.9219	20.2
300	5	4	0	1	0	28	17.3	63	67	163	23.7118	20.26
80	4.5	7.5	0	1	0.5	29	19.4	44	51	165	16.1616	20.3
30	7.5	10	0	1	1	29	16.5	54	60	164	20.0773	20.69
60	0	5	0	1	1.5	28	16.1	54	60	164	20.0773	20.74
200	3.5	3	0	1	0.8	31	15.6	50	51	163	18.8189	21
120	8	4.5	0	1	0.8	27	16	52	55	163	19.5717	21.1
150	3	10	1	1	2	28	19	52	55.5	167.5	18.5342	21.22
120	3.5	4	0	1	0.5	27	17.4	51	54	158	20.4294	21.61
30	3	3	1	1	1	30	16.1	63	67	163	23.7118	21.73
120	3.5	6	1	1	0.5	25	17.2	75	89	162	28.578	21.96
160	3.5	8.5	1	1	1.3	28	17	55	49	157	22.3133	22
0	6	7.2	0	1	2	30	20	55	65	165	20.202	22.16
60	4	7.5	0	1	0.5	27	20	45	53	162	17.1468	22.27
0	5	6.2	1	1	1	29	16.6	46	51	162	17.5278	22.54
150	0	5	0	1	1	31	18.4	56	60.5	159	22.151	22.87
210	4	10	0	1	1.5	26	19	64	69	164	23.7954	23.08
130	2.5	9	0	1	2.2	26	18	54	52.5	165.5	19.715	23.2
150	8	5	0	1	1.5	28	16.4	55	57	169	19.257	23.38
120	1.5	3	0	1	0.3	28	16.1	54	60	165	19.8347	23.51
90	4	15	1	1	2.5	24.5	17	48	55	160	18.75	24.1
70	7.5	5.5	0	1	0.8	29	17.1	54	59	164	20.0773	24.2
90	1.5	3.5	0	1	1.3	31	16.3	55.5	61	162	21.1477	24.6
120	0.5	1.5	1	1	0.8	31	19	48	51	158	19.2277	24.9
60	8.5	6	1	1	0.5	32	17.6	53	55	162	20.1951	25.23
270	4.5	3.5	1	1	0.2	30	17.2	64	71	166	23.2254	25.3
80	0	4.5	0	1	1.7	30	16.5	52	57	162	19.8141	25.7
180	4	3.5	0	1	1	32	15.5	48	47	160	18.75	26.01
90	8.5	5	1	1	1	28	15.5	50	53	165	18.3655	26.11
100	7.5	4.5	1	1	1.4	26	17	51	60	158	20.4294	26.4
60	3	10	0	1	1.5	30	15.4	54	56	160	21.0938	26.57
100	4	3.5	0	1	0.7	25	16.4	53	56	154	22.3478	26.6
120	1	3	1	1	1.5	31	16.4	56	62	163	21.0772	26.64
40	2.5	3.5	1	1	1.2	31	16.3	61	64	162	23.2434	26.7
180	3	8	0	1	1.5	30	17.2	53	53.5	153	22.6409	26.99
20	6.5	6.7	1	1	2	28	19	57	63	160	22.2656	27.2
60	2	2	1	1	0	27.5	17.1	48	54	150	21.3333	27.28
20	4.5	5.7	1	1	1.2	30	16.5	44	47	164	16.3593	27.5
150	2.5	5	0	1	0	31	16.4	56	58	164	20.8209	27.91
60	5	5	1	1	1	28	16.1	57	61	159	22.5466	28.4
110	1	3.5	1	1	0.5	29	16.4	51	58	163	19.1953	28.5
110	3.5	2.5	1	1	2.4	33	17.1	52	58	165	19.1001	28.9
60	8	5	1	1	1	30	17.4	51	57	162	19.433	29.21
60	6	2	1	1	1	30	16	53	60	168	18.7783	29.49
120	1	3	1	1	2	23.5	16.2	47	50	166	17.0562	29.49
150	0	1	1	1	1	23	19.2	46	48	156	18.902	29.93
90	8	5	1	1	1.5	28	16	53	57	160	20.7031	31.45
130	1.5	5.5	1	1	0.8	26	17.6	46.5	49	159	18.3933	31.6
50	3.5	9.5	0	1	1.6	29	19.6	52	53	162	19.8141	31.6
130	0	3.5	1	1	2.1	32	16.3	66	67	156	27.1203	31.8
90	2.5	2.5	1	1	0.2	25.5	17	50	57	153	21.3593	32.3
180	3	5	0	1	1.5	26.5	16.3	50	55	164	18.5901	32.7
180	2	5	0	1	0.2	23	16.2	54	60	162	20.5761	32.9
80	4.5	4.8	1	1	1.1	30	16.3	51	63	155	21.2279	33.4
120	3	3	0	1	2.5	32	17.3	50	55	164	18.5901	33.92
270	0	4	1	1	1.5	30	15.5	46	50	158	18.4265	34.22
70	5.5	1.5	1	1	1.1	32	15	55	57	165	20.202	34.5
250	0.5	3.5	1	1	1.5	32	16	44	52	160	17.1875	36.2
150	1.5	5	1	1	1	28	17.4	42.5	46	157	17.2421	36.64
160	3.5	5.5	1	1	1.7	28.5	16.5	48	59	161	18.5178	37.7
150	3	10	0	1	0.5	34	18.6	60	72	167	21.5139	37.86
40	4.5	5.5	0	1	1.8	24	15.4	57	64	163	21.4536	38.1
180	6.5	6	1	1	0	29	16.5	52.5	58.5	162	20.0046	38.14
40	1	10	1	1	1.5	28	14.4	50	51	160	19.5312	40.12
60	4	6	1	1	0.5	30	17.6	45	47	160	17.5781	40.88
90	2	2.5	1	1	1	22	18.4	51	55	165	18.7328	40.88
90	0	5	1	1	2	31	16.4	48	52	163	18.0662	41.34
60	1.5	10	1	1	1.5	26	19	51	53	162	19.433	42.1
180	8.5	5	1	1	1	26	16.2	50	57	162	19.052	42.61
130	2.5	10	1	1	0.7	32	18	58	70	164	21.5645	42.9
30	5	5	1	1	2	37	15.6	55	61	160	21.4844	43.09
210	7	5.5	1	1	0.2	30	16	54.5	56.5	164	20.2632	43.1
110	0.5	5.2	1	1	2.1	32	16.5	46	50	161	17.7462	43.3
150	4.5	2	1	1	1	30	15.4	51	55	155	21.2279	44.6
150	8	5.5	0	1	1.2	24	16.6	52	52	164	19.3337	44.6
90	3.5	5	1	1	1	32	16.1	58	62	163	21.83	44.75
50	3.5	6.5	1	1	0.7	31	18.6	47	50	162	17.9089	45.9
180	5	1.5	0	1	1	28	16.4	53	60	157	21.5019	46.6
120	3	4.5	0	1	1.2	30	16.3	56	60	167	20.0796	46.8
320	8	4.4	0	1	0.4	29	16	55	50	162	20.9572	50.2
150	3.5	5.5	1	1	1.8	29	16.1	51	60	156	20.9566	55.1
300	8.5	4.5	1	1	0.5	31	16.2	49	52	158	19.6283	55.15
180	4	5	1	1	2	27	16.5	49	55	160	19.1406	57.12
